# Supplementary material for: Neurochemical Changes and c-Fos Mapping in the Brain after Carisbamate Treatment of Rats Subjected to Lithium–Pilocarpine-Induced Status Epilepticus
Source: Pharmaceuticals (Basel). 2017 Nov 1;10(4):85. doi: 10.3390/ph10040085 (PMC5748642; doi:10.3390/ph10040085)
Supplement: Supplementary file 1 [file pharmaceuticals-10-00085-s001.zip]

Archive with 1 entries (1 files):
- Supp data.docx
